# Supplementary material for: Phylogeny and Polyploidy Evolution of the Suckers (Teleostei: Catostomidae)
Source: Biology (Basel). 2024 Dec 20;13(12):1072. doi: 10.3390/biology13121072 (PMC11673241; doi:10.3390/biology13121072)
Supplement: Supplementary file 1 [file biology-13-01072-s001.zip]

Archive with 3 entries (3 files):
- Figure S1 Key steps of the pipeline used by copyseparator to assemble long gene copies from short read data.pdf
- Table S1. Mitochondrial dataset sample information.xlsx
- Table S2. Nuclear datasets sample information.xlsx
