# Supplementary material for: Phylogeny and Polyploidy Evolution of the Suckers (Teleostei: Catostomidae)
Source: Biology (Basel). 2024 Dec 20;13(12):1072. doi: 10.3390/biology13121072 (PMC11673241; doi:10.3390/biology13121072)
Supplement: Supplementary file 1 [file biology-13-01072-s001.zip › Table S1. Mitochondrial dataset sample information.xlsx]

## Sheet: Sheet1
Table S1. Mitochondrial dataset sample information and GenBank accession numbers. Sequences newly obtained in this study are highlighted in green.
Taxon	Subfamily	Tribe		Species	Lab ID #	Full mitogenome	ND1	ND2	ATPase 8&6, COIII	ND4L	ND4	ND5	ND6	Cytb	Lab ID #	Source	Location State	Location Locality	Drainage	Notes
Catostomidae	Myxocyprininae			Myxocyprinus asiaticus		AB223007										GenBank
	Cycleptinae			Cycleptus elongatus		AB126082										GenBank
	Ictiobinae			Ictiobus bubalus		AP009316										GenBank
				Ictiobus cyprinellus		KP306894										GenBank
				Ictiobus niger	GN21747	OL878389									GN21747	KU	Kansas	Douglas, Deer Creek arm of Clinton Lake, NW corner; 38.9534760000°, -95.4311480000°		Field #: GL 06-01; Voucher Specimen: KUI 39513; Tissue # 7859
				Carpiodes carpio		AB126083										GenBank
				Carpiodes cyprinus	GN21302	OL878366									GN21302	FLMNH	Florida	Apalachicola River on right descending bank about 8.2 km NE of Wewahitchka	Apalachicola River	UF tissue collection;Family GroupNumber:00287; Tissue Sample #:2015-0850; Current:true; Start date:06/11/2015
				Carpiodes velifer	GN21303	OL878367									GN21303	FLMNH	Florida	Escambia River from FL Hwy 184 downsrteam for about 1 mile	Escambia River	UF tissue collection;Family GroupNumber:00287; Tissue Sample #:2015-0824; Current:true; Start date:06/09/2015
	Catostominae	Catostomini		Catostomus ardens	GN21778	OL878382									GN21778	SLU	Idaho	Raft River at Idaohme Lane, 2.5 mi E Idahome, Cassia County; Drainage: Snake River		Tube number: AFT-0207; Field number: BRK97-50; Alt Field Number: DAN97-34; Collector: D.A.Neely, B.R.Kuhajda; Date: Year 1997; Medium type: frozen
				Catostomus bernardini	GN21779	OL878383									GN21779	SLU	Chihuahua	Rio Verde and west tributary pstream of Mx Hwy 24; Drainage: Rio Fuerte		Tube number: CAT-077; Field number: RLM07-07; Alt Field Number: BRK07-31; Collector: R.L.Mayden, K.Anderson, B.R.Kuhajda, J.R.Tomelleri,etc; Date: 15-Apr-11; Medium type: EtOH
				Catostomus cahita	GN21781	OL878397									GN21781	SLU	Chihuahua	Arroyo below Huevachic; Drainage: Rio Mayo		Tube number: T-3526; Field number: RLM06-61; Alt Field Number: DAH2000-11-03-3; Collector: Richard L. Mayden and D.A. Hendrickson; Date: 4-Nov-04; Medium type: EtOH
				Catostomus catostomus			KJ441386	KJ441335	KJ441233	KJ441182	KJ441182	KJ441131	KJ441131	KJ441284		GenBank
				Catostomus columbianus	GN21782	OL878384									GN21782	SLU	Oregon	Silvies River downstream of dam, 4.7 mi N Burns, Harney County; Drainage: Malheur Lake		Tube number: AFT-0194; Field number: BRK97-61; Alt Field Number: DAN97-43; Collector: D.A.Neely, B.R.Kuhajda; Date: year 1997; Medium type: frozen
				Catostomus commersoni	GN21304	OL878368									GN21304	FLMNH	North Carolina	Crab Creek at Rt. 18 near Ennice	Ohio R-Kanawha R-New River	UF tissue collection;Family GroupNumber:00287; Tissue Sample #:2010-0439; Current:true; Start date:11/26/2010
				Catostomus fumeiventris	GN21788	OL878396									GN21788	SLU	California	Sespe River, Ventura County		Tube number: AFT-0208; Field number: BRK94-102; Collector: B.R.Kuhajda; Date: Year 1992; Medium type: frozen
				Catostomus insignis			KJ441385	KJ441334	KJ441232	KJ441181	KJ441181	KJ441130	KJ441130	KJ441283		GenBank
				Catostomus leopoldi	GN21783	OL878385									GN21783	SLU	Chihuahua	Rio Gavilan at Las amarillas; Drainage: Yaqui		Tube number: RLM-18961; Field number: RLM15-33; Alt Field Number: RLM, RJT; Collector: R.L. Mayden, R.J. Thoni; Date: 30-Apr-19; Medium type: EtOH
				Catostomus macrocheilus	GN21817	OL878398									GN21817	OSU				Loan from Oregon State University requested by Lei Yang
				Catostomus occidentalis	GN21785	OL878386									GN21785	SLU	Oregon	Cottonwood Creek at Co. Rd. 220, 6.3 mi WNW Lakeview, Lake County		Tube number: AFT-0205; Field number: BRK97-63; Alt Field Number: DAN97-45; Collector: D.A.Neely, B.R.Kuhajda; Date: Year 1997; Medium type: frozen
				Catostomus tahoensis	GN21815	OL878405									GN21815	OSU				Loan from Oregon State University requested by Lei Yang
				Catostomus tsiltcoosensis	GN21813	OL878403									GN21813	OSU				Loan from Oregon State University requested by Lei Yang
				Catostomus warnerensis	GN21811	OL878399									GN21811	OSU				Loan from Oregon State University requested by Lei Yang
				Catostomus wigginsi	GN21789	OL878387									GN21789	SLU	Sonora	Arroyo San Miguel, 2 km upstream along gravel road; Drainage: Sonora		Tube number: MXSp09-574; Field number: CBD09-14; Collector: C.B.Dillman, R.L.Mayden; Date: 20-Apr-13; Medium type: EtOH
				Chasmistes brevirostris	GN21792	OL878388									GN21792	OSU	Oregon	Lost River, 3 miles above Bonanza; 1280 meters, Klamath County		Tube number: AFT-225; Collector: Mark Beuttner; Date: 16-Apr-96; Medium type: Frozen; OSX 8
				Deltistes luxatus	GN21816	OL878402									GN21816	OSU				Loan from Oregon State University requested by Lei Yang
				Pantosteus bondi	GN21786	OL878390									GN21786	SLU	Oregon	Willamette River at river mile 69; 1.8 meters, Marion County		Tube number: AFT-224; Collector: Randy Wildman; Date: 23-Jul-03; Medium type: Frozen; OSX 236
				Pantosteus clarkii			KJ441363	KJ441312	KJ441210	KJ441159	KJ441159	KJ441108	KJ441108	KJ441261		GenBank
				Pantosteus discobolis			KJ441358	KJ441307	KJ441205	KJ441154	KJ441154	KJ441103	KJ441103	KJ441256		GenBank
				Pantosteus jordani			KJ441379	KJ441328	KJ441226	KJ441175	KJ441175	KJ441124	KJ441124	KJ441277		GenBank
				Pantosteus lahontan			KJ441372	KJ441321	KJ441219	KJ441168	KJ441168	KJ441117	KJ441117	KJ441270		GenBank
				Pantosteus nebuliferus	GN21784	OL878392									GN21784	SLU	Durango	Penon Blanco near Penon Blanco; isolated pools; Drainage: Nazas		Tube number: T-2554; Field number: RLM15-14; Alt Field Number: RJT, RLM, CLM; Collector: R.L. Mayden, R.J. Thoni, C.L. Martinez; Date: 19-Apr-19; Medium type: EtOH
				Pantosteus plebeius	GN21787	OL878391									GN21787	SLU	Chihuahua	Rio Gavilan at Las amarillas; Drainage: Yaqui		Tube number: RLM-18968; Field number: RLM15-33; Alt Field Number: RLM, RJT; Collector: R.L. Mayden, R.J. Thoni; Date: 30-Apr-19; Medium type: EtOH
				Pantosteus platyrhynchus			KJ441351	KJ441300	KJ441198	KJ441147	KJ441147	KJ441096	KJ441096	KJ441249		GenBank
				Pantosteus santaanae			KJ441366	KJ441315	KJ441213	KJ441162	KJ441162	KJ441111	KJ441111	KJ441264		GenBank
				Pantosteus virescens			KJ441371	KJ441320	KJ441218	KJ441167	KJ441167	KJ441116	KJ441116	KJ441269		GenBank
				Xyrauchen texanus	GN21812	OL878401									GN21812	OSU				Loan from Oregon State University requested by Lei Yang
		Thoburniini		Hypentelium etowanum	GN21309	OL878373									GN21309	FLMNH	Alabama	Hillabee Creek, 6 miles northeast of Alexander City. Station 22	Tallapoosa River	UF tissue collection;Family GroupNumber:00287; Tissue Sample #:2006-0395; Current:true; Start date:06/24/2006
				Hypentelium nigricans	GN21310	OL878374									GN21310	FLMNH	North Carolina	Peters Creek at Hart Road cossing, ca. 2 mi W of Lawsonville	Roanoke R-Dan River	UF tissue collection;Family GroupNumber:00287; Tissue Sample #:2010-0417; Current:true; Start date:11/26/2010
				Hypentelium roanokense	GN21311	OL878375									GN21311	FLMNH	North Carolina	Little Creek at Hart Road cossing, ca. 2 mi W of Lawsonville	Roanoke R-Dan River	UF tissue collection;Family GroupNumber:00287; Tissue Sample #:2010-0403; Current:true; Start date:11/26/2010
				Vexillichthys atripinnis	GN21317	OL878381									GN21317	FLMNH	Kentucky	East Fork Barren River at Kentucky Route 100	Ohio R-Green River	UF tissue collection;Family GroupNumber:00287; Tissue Sample #:2006-0027; Current:true; Start date:04/19/2006
		Moxostomatini		Moxostoma congestum		AP009317										GenBank
				Moxostoma duquesnii	GN21313	OL878377									GN21313	FLMNH	Alabama	Hillabee Creek, 6 miles northeast of Alexander City. Station 22	Tallapoosa River	UF tissue collection;Family GroupNumber:00287; Tissue Sample #:2006-0390; Current:true; Start date:06/24/2006
				Moxostoma erythrurum	GN21314	OL878378									GN21314	FLMNH	North Carolina	Peters Creek at Hart Road cossing, ca. 2 mi W of Lawsonville	Roanoke R-Dan River	UF tissue collection;Family GroupNumber:00287; Tissue Sample #:2010-0418; Current:true; Start date:11/26/2010
				Moxostoma pisolabrum	GN21746	OL878395									GN21746	KU	Kansas	Franklin, Marais des Cygnes River at Ottawa; 38.6196950000°, -95.2765200000°		Field #: GL 06-03; Voucher Specimen: KUI 39512; Tissue # 7858
				Moxostoma poecilurum	GN21315	OL878379									GN21315	FLMNH	Florida	Canoe Creek on Bratt Rd. about 8km WSW of Century, FL	Escambia	UF tissue collection;Family GroupNumber:00287; Tissue Sample #:2015-0629; Current:true; Start date:04/03/2015
				Moxostoma rupiscartes	GN21316	OL878380									GN21316	FLMNH	Georgia	Candler Creek at Hensley Rd, about 3 miles NW of Gillsville.	Altamaha R-Oconee River	UF tissue collection;Family GroupNumber:00287; Tissue Sample #:2005-0379; Current:true; Start date:06/11/2005
		Erimyzonini		Erimyzon claviformis	GN21305	OL878369									GN21305	FLMNH	Tennessee	Piney Fork at Palmer Road crossing in Fort Cambell Military Reservation	Red River	UF tissue collection;Family GroupNumber:00287; Tissue Sample #:2007-0429; Current:true; Start date:04/19/2007
				Erimyzon oblongus		AP011228										GenBank
				Erimyzon sucetta	GN21306	OL878370									GN21306	FLMNH	South Carolina	Spears Creek at Jacobs Mill Rd. crossing, ca. 4 mi E of Pontiac	Santee R-Wateree R	UF tissue collection;Family GroupNumber:00287; Tissue Sample #:2010-0350; Current:true; Start date:11/25/2010
				Erimyzon tenuis	GN21308	OL878372									GN21308	FLMNH	Florida	Reedy Creek on CR 168 about 10.5 km W of Century	Escambia	UF tissue collection;Family GroupNumber:00287; Tissue Sample #:2015-0630; Current:true; Start date:04/03/2015
				Minytrema melanops	GN21312	OL878376									GN21312	FLMNH	Florida	Escambia River from FL Hwy 184 downsrteam for about 1 mile	Escambia River	UF tissue collection;Family GroupNumber:00287; Tissue Sample #:2015-0826; Current:true; Start date:06/09/2015
Outgroup				Acantopsis dialuzona		AB242161										GenBank
				Acheilognathus typus		AB239602										GenBank
				Alburnus alburnus		AB239593										GenBank
				Aphyocypris chinensis		AB218688										GenBank
				Barbatula toni		AB242162										GenBank
				Barbonymus gonionotus		AB238966										GenBank
				Barbus barbus		AB238965										GenBank
				Chanos chanos		AB054133										GenBank
				Chromobotia macracanthus		AB242163										GenBank
				Cobitis striata		AB054125										GenBank
				Crossostoma lacustre		AP010774										GenBank
				Cyprinus carpio		AP009047										GenBank
				Danio rerio		AC024175										GenBank
				Enteriomius trimaculatus		AB239600										GenBank
				Esomus metallicus		AB239594										GenBank
				Gila conspersa		AP009315										GenBank
				Gnathopogon elongatus		AB218687										GenBank
				Gobio gobio		AB239596										GenBank
				Gymnocypris przewalskii		AB239595										GenBank
				Gyrinocheilus aymonieri		AB242164										GenBank
				Hemibarbus labeo		DQ347953										GenBank
				Homaloptera leonardi		AB242165										GenBank
				Ischikauia steenackeri		AB239601										GenBank
				Labeo bata		AP011198										GenBank
				Labeo batesii		AB238967										GenBank
				Labeo senegalensis		AB238968										GenBank
				Lefua echigonia		AB054126										GenBank
				Leptobotia mantschurica		AB242170										GenBank
				Misgurnus nikolskyi		AB242171										GenBank
				Mylocheilus caurinus		AP010779										GenBank
				Nipponocypris sieboldii		AB218898										GenBank
				Opsariichthys uncirostris		AB218897										GenBank
				Pangio anguillaris		AB242168										GenBank
				Paralaubuca typus		AP011211										GenBank
				Pelecus cultratus		AB239597										GenBank
				Pethia ticto		AB238969										GenBank
				Phenacogrammus interruptus		AB054129										GenBank
				Pseudaspius nakamurai		AB218896										GenBank
				Pseudogobio esocinus		AP009310										GenBank
				Pseudorasbora pumila		AB239599										GenBank
				Pungtungia herzi		AB239598										GenBank
				Rhodeus ocellatus		AB070205										GenBank
				Schistura balteata		AB242172										GenBank
				Tachysurus tokiensis		AB054127										GenBank
				Tinca tinca		AB218686										GenBank
				Vaillantella maassi		AB242173										GenBank
Note: FLMNH - Florida Museum of Natural History; SLU - Saint Louis University; OSU - Oregon State University; KU - Kansas University.
