# Supplementary material for: Phylogeny and Polyploidy Evolution of the Suckers (Teleostei: Catostomidae)
Source: Biology (Basel). 2024 Dec 20;13(12):1072. doi: 10.3390/biology13121072 (PMC11673241; doi:10.3390/biology13121072)
Supplement: Supplementary file 1 [file biology-13-01072-s001.zip › Table S2. Nuclear datasets sample information.xlsx]

## Sheet: Sheet1
Table S2. Nuclear datasets sample information and GenBank accession numbers. Sequences newly obtained in this study are highlighted in green.
Taxon	Subfamily	Tribe	Species	Lab ID #	RAG1 (cloned) GenBank	RAG1 sequenced clones	RAG1 (NGS) GenBank	RAG1 mapped reads	RAG1 copy	EGR2B GenBank	EGR2B mapped reads	EGR2B copy	EGR3 GenBank	EGR3 mapped reads	EGR3 copy	IRBP2 GenBank	IRBP2 mapped reads	IRBP2 copy	RAG2 GenBank	RAG2 mapped reads	RAG2 copy	Source	Location State	Location Locality	Drainage	Notes
Catostomidae	Catostominae	Catostomini	Catostomus commersonii	GN21304			PQ736964, PQ736965	46596	I, II	PQ737047, PQ737048	86135	I, II	PQ737069, PQ737070	66432	I, II	PQ737110	53573	I	PQ737135	13153	I	FLMNH	North Carolina	Crab Creek at Rt. 18 near Ennice	Ohio R-Kanawha R-New River	UF tissue collection;Family GroupNumber:00287; Tissue Sample #:2010-0439; Current:true; Start date:11/26/2010
			Chasmistes brevirostris	CTOL03441	PQ736982, PQ736983, PQ736984	24			Ia, Ib, IIa													SLU				From Dr. Henry L. Bart Jr.
				GN21792						PQ737045, PQ737046	63217	I, II	PQ737073, PQ737074	26700	I, II	PQ737093, PQ737094	29517	I, II	PQ737137	7015	I	OSU	Oregon	Lost River, 3 miles above Bonanza; 1280 meters, Klamath County		Tube number: AFT-225; Collector: Mark Beuttner; Date: 16-Apr-96; Medium type: Frozen; OSX 8
			Deltistes luxatus	CTOL03442	PQ736985, PQ736986, PQ736987	25			Ia, Ib, IIa													SLU				From Dr. Henry L. Bart Jr.
				GN21790						PQ737043, PQ737044	59439	I, II	PQ737075, PQ737076	23565	I, II	PQ737109	829	I				OSU				Tube number: AFT-218; Medium type: Frozen; OSX 48
				GN21816															PQ737138	14480	I	OSU				OS 18966; Loan from Oregon State University requested by Lei Yang
			Pantosteus nebuliferus	GN21784			PQ736978, PQ736979	54597	I, II	PQ737049, PQ737050	70881	I, II	PQ737077, PQ737078	59846	I, II	PQ737108	55241	I	PQ737136	19781	I	SLU	Durango	Penon Blanco near Penon Blanco; isolated pools; Drainage: Nazas		SLUM_5567.02; Tube number: T-2554; Field number: RLM15-14; Alt Field Number: RJT, RLM, CLM; Collector: R.L. Mayden, R.J. Thoni, C.L. Martinez; Date: 19-Apr-19; Medium type: EtOH
			Xyrauchen texanus	CTOL00210	PQ736988, PQ736989, PQ736990	23			Ia, IIa, IIb													SLU
				GN21791						PQ737051, PQ737052	103244	I, II	PQ737071, PQ737072	74949	I, II	PQ737107	60868	I	PQ737134	18512	I	OSU	New Mexico	Dexter national fish hatchery		OS 015279; Tube number: AFT-231; Collector: B. Jensen; Date: year 1994; Medium type: Frozen; OSX 100
		Erimyzonini	Minytrema melanops	CTOL00203	PQ736991, PQ736992	23			Ia, Ib													SLU				SLUM 309.02
				GN21312			PQ736961	62397	I	PQ737041, PQ737042	72640	I, II	PQ737067, PQ737068	81895	I, II	PQ737112	69983	I	PQ737127	23380	I	FLMNH	Florida	Escambia River from FL Hwy 184 downsrteam for about 1 mile	Escambia River	UF tissue collection;Family GroupNumber:00287; Tissue Sample #:2015-0826; Current:true; Start date:06/09/2015
			Erimyzon sucetta	GN21306			PQ736969, PQ736968	89535	I, II	PQ737039, PQ737040	104876	I, II	PQ737065, PQ737066	64119	I, II	PQ737113	72798	I	PQ737126	16293	I	FLMNH	South Carolina	Spears Creek at Jacobs Mill Rd. crossing, ca. 4 mi E of Pontiac	Santee R-Wateree R	UF tissue collection;Family GroupNumber:00287; Tissue Sample #:2010-0350; Current:true; Start date:11/25/2010
			Erimyzon oblongus	CTOL00360	PQ736998, PQ736999, PQ737000	26			Ia, Ib, IIa													SLU				UAIC 11109.09
			Erimyzon tenuis	GN21308			PQ736967, PQ736966	56190	I, II	PQ737037, PQ737038	22279	I, II	PQ737063, PQ737064	16329	I, II	PQ737104	16130	I	PQ737125	14114	I	FLMNH	Florida	Reedy Creek on CR 168 about 10.5 km W of Century	Escambia	UF tissue collection;Family GroupNumber:00287; Tissue Sample #:2015-0630; Current:true; Start date:04/03/2015
		Thoburniini	Thoburnia rhothoeca	CTOL00209	PQ737001	24			Ia													SLU				UAIC 11009.05
			Vexillichthys atripinnis	GN21317			PQ736980, PQ736981	57595	I, II	PQ737035, PQ737036	75016	I, II	PQ737089, PQ737090	64677	I, II	PQ737111	58167	I	PQ737133	20444	I	FLMNH	Kentucky	East Fork Barren River at Kentucky Route 100	Ohio R-Green River	UF tissue collection;Family GroupNumber:00287; Tissue Sample #:2006-0027; Current:true; Start date:04/19/2006
			Hypentelium nigricans	CTOL00202	PQ737002, PQ737003, PQ737004, PQ737005	10			Ia, Ib, IIa, IIb													SLU				UAIC 12136.04
				GN21310						PQ737033, PQ737034	60854	I, II	PQ737087, PQ737088	154100	I, II	PQ737095, PQ737096	53511	I, II	PQ737132	17818	I	FLMNH	North Carolina	Peters Creek at Hart Road cossing, ca. 2 mi W of Lawsonville	Roanoke R-Dan River	UF tissue collection;Family GroupNumber:00287; Tissue Sample #:2010-0417; Current:true; Start date:11/26/2010
			Hypentelium roanokense	GN21311			PQ736962, PQ736963	78539	I, II													FLMNH	North Carolina	Little Creek at Hart Road cossing, ca. 2 mi W of Lawsonville	Roanoke R-Dan River	UF tissue collection;Family GroupNumber:00287; Tissue Sample #:2010-0403; Current:true; Start date:11/26/2010
		Moxostomatini	Moxostoma anisurum	CTOL02648	PQ737006	26			Ia													SLU	Virginia	Franklin Co.: Black Water River at Co. Rd. 709		UAIC 13469.00
			Moxostoma ariommus	CTOL00207	PQ737007, PQ737008	8			Ia, Ib													SLU				UAIC 12071.01
			Moxostoma erythrurum	GN21314			PQ736957, PQ736958	73121	I, II	PQ737025, PQ737026	35152	I, II	PQ737079, PQ737080	8240	I, II	PQ737102	8240	I	PQ737129	22590	I	FLMNH	North Carolina	Peters Creek at Hart Road cossing, ca. 2 mi W of Lawsonville	Roanoke R-Dan River	UF tissue collection;Family GroupNumber:00287; Tissue Sample #:2010-0418; Current:true; Start date:11/26/2010
			Moxostoma poecilurum	GN21315			PQ736976, PQ736977	104862	I, II	PQ737027, PQ737028	93916	I, II	PQ737085, PQ737086	88874	I, II	PQ737106	44795	I	PQ737131	22357	I	FLMNH	Florida	Canoe Creek on Bratt Rd. about 8km WSW of Century, FL	Escambia	UF tissue collection;Family GroupNumber:00287; Tissue Sample #:2015-0629; Current:true; Start date:04/03/2015
			Moxostoma duquesnii	GN21313			PQ736960, PQ736959	82104	I, II	PQ737031, PQ737032	25133	I, II	PQ737083, PQ737084	20555	I, II	PQ737103	13531	I	PQ737130	6978	I	FLMNH	Alabama	Hillabee Creek, 6 miles northeast of Alexander City. Station 22	Tallapoosa River	UF tissue collection;Family GroupNumber:00287; Tissue Sample #:2006-0390; Current:true; Start date:06/24/2006
			Moxostoma rupiscartes	GN21316			PQ736955, PQ736956	107378	I, II	PQ737029, PQ737030	24589	I, II	PQ737081, PQ737082	17243	I, II	PQ737101	8384	I	PQ737128	18456	I	FLMNH	Georgia	Candler Creek at Hensley Rd, about 3 miles NW of Gillsville.	Altamaha R-Oconee River	UF tissue collection;Family GroupNumber:00287; Tissue Sample #:2005-0379; Current:true; Start date:06/11/2005
	Cycleptinae		Cycleptus elongatus	CTOL00609	PQ736993, PQ736994, PQ736995	12			Ia, Ib, IIa													SLU				UAIC 12497.21
				GN21743						PQ737021, PQ737022	80262	I, II	PQ737059, PQ737060	59445	I, II	PQ737097, PQ737098	62016	I, II	PQ737117, PQ737118	13783	I, II	KU	Kansas	Douglas, Kansas River below Bowersock Dam at Lawrence; 38.9784012000°, -95.2329025000°		KU# 259; Field #: EOW 92-02; Voucher Specimen: KUI 23889
	Myxocyprininae		Myxocyprinus asiaticus	CTOL00205	PQ736996, PQ736997	12			Ia, IIa													SLU				Saitoh J008
				GN21729						PQ737023, PQ737024	83593	I, II	PQ737061, PQ737062	66655	I, II	PQ737091, PQ737092	87754	I, II	PQ737115, PQ737116	24175	I, II	Pet store				Bought by Lei Yang from pet store
	Ictiobinae		Ictiobus bubalus	CTOL00610	PQ737009, PQ737010, PQ737011, PQ737012	13			Ia, Ib, IIa, IIb													SLU				UAIC 13009.01
			Ictiobus cyprinellus	GN21744			PQ736975, PQ736974	111217	I, II	PQ737019, PQ737020	96927	I, II	PQ737057, PQ737058	63926	I, II	PQ737099, PQ737100	69508	I, II	PQ737119, PQ737120	22983	I, II	KU	Kansas	Doniphan, Browning Oxbow; 39.7612915039°, -94.9152908325°		KU# 1790; Field #: KAS 98-BO; Voucher Specimen: KUI 27295
			Carpiodes carpio	CTOL02614	PQ737013, PQ737014	13			Ia, IIa													SLU	Kentucky	Pendleton Co.: Licking R. at Falmouth boat ramp off KY Hwy 22		UAIC 12512.02
			Carpiodes cyprinus	GN21302			PQ736973, PQ736972	78909	I, II	PQ737017, PQ737018	88027	I, II	PQ737055, PQ737056	68622	I, II	PQ737114	55744	I	PQ737123, PQ737124	10502	I, II	FLMNH	Florida	Apalachicola River on right descending bank about 8.2 km NE of Wewahitchka	Apalachicola River	UF tissue collection;Family GroupNumber:00287; Tissue Sample #:2015-0850; Current:true; Start date:06/11/2015
			Carpiodes velifer	GN21303			PQ736971, PQ736970	87188	I, II	PQ737015, PQ737016	18750	I, II	PQ737053, PQ737054	14749	I, II	PQ737105	208	I	PQ737121, PQ737122	32804	I, II	FLMNH	Florida	Escambia River from FL Hwy 184 downsrteam for about 1 mile	Escambia River	UF tissue collection;Family GroupNumber:00287; Tissue Sample #:2015-0824; Current:true; Start date:06/09/2015
Outgroup			Acheilognathus typus				EU292688			JX083156			KF460203			FJ197092						GenBank
			Aphyocypris chinensis				EU292692			FJ531285			FJ531314			FJ197117						GenBank
			Barbatula toni				EU711133			KM818125			KP694650			FJ197079			KP696300			GenBank
			Barbonymus gonionotus				EU711146			FJ531287			FJ531316			FJ531364			KP696301			GenBank
			Chanos chanos				AY430207			JN231028			JN231087						XM_030766370			GenBank
			Danio rerio				U71093			NM_130997			NM_001002647			JQ624025			U71094			GenBank
			Gobio gobio				EU292689			FJ531293			FJ531322			FJ197107			DQ367015			GenBank
			Gyrinocheilus aymonieri				EU292682			EU409759			EU409791			JN177290			KP696353			GenBank
			Hemibarbus labeo				EU711154			MH797296			FJ531324			FJ197108			MH836790			GenBank
			Ischikauia steenackeri				EU292687			EU409744			EU409776			JX469994						GenBank
			Nipponocypris sieboldii				EU292713			FJ531312			FJ531341			FJ197120						GenBank
			Pangio oblonga				EU711141			FJ650443			FJ650459			FJ197091						GenBank
			Pelecus cultratus				EU711144			FJ531301			FJ531330			FJ197095						GenBank
			Phenacogrammus interruptus				FJ197124			FJ650439			FJ650455			FJ197123			AY804116			GenBank
			Phoxinus phoxinus				EU711161			KY356409						MG806524			DQ367022			GenBank
			Psilorhynchus sucatio				FJ531251			FJ531303			FJ531332			FJ531374						GenBank
			Tinca tinca				EU711162			FJ531309			FJ531338			FJ197121			DQ367029			GenBank
			Vaillantella maassi				EU711132			FJ650453			FJ650469			FJ197080						GenBank
			Characidium fasciatum							JX470023												GenBank
			Citharinus sp							JN231033												GenBank
			Gonorynchus greyi							EU409728												GenBank
			Gymnotus cylindricus							JX470025												GenBank
			Malapterurus microstoma							JX470030												GenBank
			Parakneria cameronensis							JN231029												GenBank
			Pseudobagrus tokiensis							FJ650438												GenBank
			Rhamphichthys marmoratus							JX470033												GenBank
Note: FLMNH - Florida Museum of Natural History; SLU - Saint Louis University; OSU - Oregon State University; KU - Kansas University.
